# Supplementary material for: ﻿Primulalongipes subsp. bayburtensis Sefali, Yapar & Demir (Primulaceae): A new taxon from north-eastern Anatolia, Türkiye
Source: PhytoKeys. 2025 May 23;256:141–50. doi: 10.3897/phytokeys.256.150268 (PMC12125606; doi:10.3897/phytokeys.256.150268)
Supplement: XML Treatment for Primula longipes Freyn & Sint. subsp. bayburtensis [file phytokeys.256.150268-treatment1.xml]

<!DOCTYPE tp:taxon-treatment
  PUBLIC "-//TaxonX//DTD Taxonomic Treatment Publishing DTD v0 20100105//EN" "tax-treatment-NSO.dtd">
<tp:taxon-treatment xmlns:tp="http://www.plazi.org/taxpub"><tp:treatment-meta><kwd-group><label>Taxon classification</label><kwd>
                <named-content content-type="kingdom">Plantae</named-content>
              </kwd><kwd>
                <named-content content-type="order">Ericales</named-content>
              </kwd><kwd>
                <named-content content-type="family">Primulaceae</named-content>
              </kwd></kwd-group><mixed-citation publication-type="journal"><person-group><name><surname>Sefalı</surname><given-names>Abdurrahman</given-names></name><name><surname>Yapar</surname><given-names>Yakup</given-names></name><name><surname>Demir</surname><given-names>İbrahim</given-names></name><name><surname>Yurtvermez</surname><given-names>Bayram</given-names></name><name><surname>Keser</surname><given-names>Ali Murat</given-names></name></person-group><article-title>﻿<italic><tp:taxon-name><tp:taxon-name-part taxon-name-part-type="genus" reg="Primula">Primula</tp:taxon-name-part><tp:taxon-name-part taxon-name-part-type="species" reg="longipes">longipes</tp:taxon-name-part></tp:taxon-name></italic> subsp. <italic><tp:taxon-name><tp:taxon-name-part taxon-name-part-type="genus" reg="Primula"/><tp:taxon-name-part taxon-name-part-type="species" reg="longipes"/><tp:taxon-name-part taxon-name-part-type="subspecies" reg="bayburtensis">bayburtensis</tp:taxon-name-part></tp:taxon-name></italic> Sefali, Yapar &amp; Demir (<tp:taxon-name><tp:taxon-name-part taxon-name-part-type="family">Primulaceae</tp:taxon-name-part></tp:taxon-name>): A new taxon from north-eastern Anatolia, Türkiye</article-title><source>PhytoKeys</source><day>23</day><month>05</month><year>2025</year><volume>256</volume><fpage>141</fpage><lpage>150</lpage><pub-id pub-id-type="doi">10.3897/phytokeys.256.150268</pub-id></mixed-citation></tp:treatment-meta><tp:nomenclature><label>﻿</label><tp:taxon-name>
              <object-id xmlns:xlink="http://www.w3.org/1999/xlink" content-type="arpha" xlink:type="simple">C5BA900F-E0BB-5DC4-BA07-4E106D598FA2</object-id>
              <tp:taxon-name-part taxon-name-part-type="genus" reg="Primula">Primula</tp:taxon-name-part>
              <tp:taxon-name-part taxon-name-part-type="species" reg="longipes">longipes</tp:taxon-name-part>
              <tp:taxon-name-part taxon-name-part-type="authority">Freyn &amp; Sint.</tp:taxon-name-part>
              <tp:taxon-name-part taxon-name-part-type="infraspecific-rank">subsp.</tp:taxon-name-part>
              <tp:taxon-name-part taxon-name-part-type="subspecies" reg="bayburtensis">bayburtensis</tp:taxon-name-part>
              <object-id xmlns:xlink="http://www.w3.org/1999/xlink" content-type="ipni" xlink:type="simple">urn:lsid:ipni.org:names:77362178-1</object-id>
            </tp:taxon-name><tp:taxon-authority>Sefali, Yapar &amp; Demir</tp:taxon-authority><tp:taxon-status xmlns:xlink="http://www.w3.org/1999/xlink" xlink:type="simple">subsp. nov.</tp:taxon-status><xref ref-type="fig" rid="F4">Fig. 4</xref></tp:nomenclature><tp:treatment-sec sec-type="diagnosis" id="SECID0EGDAE"><title>Diagnosis.</title><p><tp:taxon-name><tp:taxon-name-part taxon-name-part-type="genus" reg="Primula">Primula</tp:taxon-name-part><tp:taxon-name-part taxon-name-part-type="species" reg="longipes">longipes</tp:taxon-name-part><tp:taxon-name-part taxon-name-part-type="infraspecific-rank">subsp.</tp:taxon-name-part><tp:taxon-name-part taxon-name-part-type="subspecies" reg="bayburtensis">bayburtensis</tp:taxon-name-part></tp:taxon-name> differs from <tp:taxon-name><tp:taxon-name-part taxon-name-part-type="genus" reg="Primula">P.</tp:taxon-name-part><tp:taxon-name-part taxon-name-part-type="species" reg="longipes">longipes</tp:taxon-name-part><tp:taxon-name-part taxon-name-part-type="infraspecific-rank">subsp.</tp:taxon-name-part><tp:taxon-name-part taxon-name-part-type="subspecies" reg="longipes">longipes</tp:taxon-name-part></tp:taxon-name> in its longer corolla tube and thurm flowers unwidening corolla throat. While <tp:taxon-name><tp:taxon-name-part taxon-name-part-type="genus" reg="Primula">Primula</tp:taxon-name-part><tp:taxon-name-part taxon-name-part-type="species" reg="longipes">longipes</tp:taxon-name-part><tp:taxon-name-part taxon-name-part-type="infraspecific-rank">subsp.</tp:taxon-name-part><tp:taxon-name-part taxon-name-part-type="subspecies" reg="bayburtensis">bayburtensis</tp:taxon-name-part></tp:taxon-name>’s corolla tube ca. 14 mm and calyx/corolla tube length ratio is 0.5, <tp:taxon-name><tp:taxon-name-part taxon-name-part-type="genus" reg="Primula">P.</tp:taxon-name-part><tp:taxon-name-part taxon-name-part-type="species" reg="longipes">longipes</tp:taxon-name-part><tp:taxon-name-part taxon-name-part-type="infraspecific-rank">subsp.</tp:taxon-name-part><tp:taxon-name-part taxon-name-part-type="subspecies" reg="longipes">longipes</tp:taxon-name-part></tp:taxon-name>’s corolla tube ca. 12 mm and calyx/corolla tube length ratio is 0.7 (Fig. <xref ref-type="fig" rid="F3">3</xref>).</p></tp:treatment-sec><tp:treatment-sec sec-type="material" id="SECID0EUFAE"><title>Type.</title><p>Türkiye. Bayburt • Kırklar Mountain, southern valley, river side, stony and wet places, 2950 m elev., 15 June 2024, <italic>A. Sefali, Y. Yapar &amp; İ. Demir 1052</italic> (holotype: VANF!; isotypes: BIN!).</p></tp:treatment-sec><tp:treatment-sec sec-type="etymology" id="SECID0E3FAE"><title>Etymology.</title><p><tp:taxon-name><tp:taxon-name-part taxon-name-part-type="genus" reg="Primula">Primula</tp:taxon-name-part><tp:taxon-name-part taxon-name-part-type="species" reg="longipes">longipes</tp:taxon-name-part><tp:taxon-name-part taxon-name-part-type="infraspecific-rank">subsp.</tp:taxon-name-part><tp:taxon-name-part taxon-name-part-type="subspecies" reg="bayburtensis">bayburtensis</tp:taxon-name-part></tp:taxon-name> is named after the geographical province. This epithet is <italic>bayburtensis</italic> (in Turkish, Bayburt), refering to Bayburt Province, north-eastern Türkiye. The Turkish name for this taxon was chosen as “Bayburt çulhası” (<xref ref-type="bibr" rid="B11">Menemen et al. 2016</xref>).</p></tp:treatment-sec><tp:treatment-sec sec-type="description" id="SECID0EBHAE"><title>Description.</title><p>Sturdy perennial, 15–50 cm, basal bud scales long stocks formed by overlapping petioles. <bold><italic>Roots</italic></bold> thickish and fibrous. <bold><italic>Stem</italic></bold> shortly puberulent, farinose. <bold><italic>Leaves</italic></bold> rosette, petiole broadly winged, 6–8 × ca. 1 cm. <bold><italic>Leaf lamina</italic></bold> elliptic-lanceolate 6–22 × 1.5–3 cm and near petiole shortly puberulent, farinose, base gradually thinning. Leaf margin irregularly blunt denticulate and apex bluntly acute. <bold><italic>Scapes</italic></bold> 10–38 cm, elongated to 45 cm in fruit. Inflorescence, 4–30-flowered (sometimes 2-whorled) at umbels. <bold><italic>Bracts</italic></bold> linear lanceolate, generally filiform, 2–13 mm. Flowers heterostylous. <bold><italic>Pedicel</italic></bold> 8–12 mm, elongated to 2–5.5 cm in fruit. <bold><italic>Calyx tubular</italic></bold>, 5–7 mm, divided to 3/5. <bold><italic>Calyx teeth</italic></bold>, 3.5–4.5 mm, lobes linear to lanceolate. <bold><italic>Corolla tube</italic></bold> ca. 14 mm, lobes 6–10 mm, ± broadly oblong, entire, magenta. <bold><italic>Pin flowers</italic></bold>, stamens 4–5 mm above base of corolla tube, style longer than calyx. <bold><italic>Thrum flowers</italic></bold>, stamens equalling or above (1–1.5 mm) apex of calyx, style ca. 4 mm. <bold><italic>Capsule</italic></bold> cylindrical, 2–4.5× as long as calyx. <bold><italic>Seed</italic></bold> elliptic to deltoid, yellowish, 2 × 1.5 mm (Fig. <xref ref-type="fig" rid="F4">4</xref>).</p></tp:treatment-sec><tp:treatment-sec sec-type="phenology" id="SECID0E1IAE"><title>Phenology.</title><p>Flowering from June to July; fruiting in August.</p></tp:treatment-sec><tp:treatment-sec sec-type="Seed and pollen morphology" id="SECID0E6IAE"><title>Seed and pollen morphology.</title><p>(Fig. <xref ref-type="fig" rid="F5">5</xref>) Seed grains of <tp:taxon-name><tp:taxon-name-part taxon-name-part-type="genus" reg="Primula">P.</tp:taxon-name-part><tp:taxon-name-part taxon-name-part-type="species" reg="longipes">longipes</tp:taxon-name-part><tp:taxon-name-part taxon-name-part-type="infraspecific-rank">subsp.</tp:taxon-name-part><tp:taxon-name-part taxon-name-part-type="subspecies" reg="bayburtensis">bayburtensis</tp:taxon-name-part></tp:taxon-name> are eliptic to deltoid, yellowish, 2 × 1.5 mm, tuberculate, <tp:taxon-name><tp:taxon-name-part taxon-name-part-type="genus" reg="Primula">P.</tp:taxon-name-part><tp:taxon-name-part taxon-name-part-type="species" reg="longipes">longipes</tp:taxon-name-part><tp:taxon-name-part taxon-name-part-type="infraspecific-rank">subsp.</tp:taxon-name-part><tp:taxon-name-part taxon-name-part-type="subspecies" reg="longipes">longipes</tp:taxon-name-part></tp:taxon-name> is elliptic, brownish, 2 × 1.5 mm, tuberculate. Pollen grains of <tp:taxon-name><tp:taxon-name-part taxon-name-part-type="genus" reg="Primula">P.</tp:taxon-name-part><tp:taxon-name-part taxon-name-part-type="species" reg="longipes">longipes</tp:taxon-name-part><tp:taxon-name-part taxon-name-part-type="infraspecific-rank">subsp.</tp:taxon-name-part><tp:taxon-name-part taxon-name-part-type="subspecies" reg="bayburtensis">bayburtensis</tp:taxon-name-part></tp:taxon-name> are prolate-spheroidal (P/E = 1.04 μm), polar axis (P) 19.17 μm (max. 20.98 μm, min. 17.73 μm), equatorial axis (E) 18.19 μm (max. 19.44 μm, min. 16.75 μm), radially symmetrical, isopolar, triparasyncolpate. Shape in polar view triangular. Exine 0.91 μm (max. 1.15 μm, min. 0.65 μm), intine 0.45 μm (max. 0.55 μm, min. 0.33 μm). Ornamentation of exine microreticulate. Additionally, pollen grains of <tp:taxon-name><tp:taxon-name-part taxon-name-part-type="genus" reg="Primula">P.</tp:taxon-name-part><tp:taxon-name-part taxon-name-part-type="species" reg="longipes">longipes</tp:taxon-name-part><tp:taxon-name-part taxon-name-part-type="infraspecific-rank">subsp.</tp:taxon-name-part><tp:taxon-name-part taxon-name-part-type="subspecies" reg="longipes">longipes</tp:taxon-name-part></tp:taxon-name> are prolate-spheroidal (P/E = 1.07 μm). Polar axis 20.22 μm (max. 21.54 μm, min. 18.79 μm), equatorial axis 18.75 μm (max. 20.14 μm, min. 17.14 μm) radially symmetrical, isopolar, triparasyncolpate. Shape in polar view triangular. Exine 0.96 μm (max. 1.25 μm, min. 0.72 μm), intine 0.51 μm (max. 0.58 μm, min. 0.41 μm). Ornamentation of exine microreticulate.</p></tp:treatment-sec><tp:treatment-sec sec-type="distribution" id="SECID0ENLAE"><title>Distribution and ecology.</title><p>(Fig. <xref ref-type="fig" rid="F2">2</xref>) The new taxon is a local endemic restricted to the south valley of Kırklar Mountain in Bayburt Province, North-eastern Türkiye. It is an Euxine element (Figs <xref ref-type="fig" rid="F1">1</xref>, <xref ref-type="fig" rid="F2">2</xref>). The habitat of the <tp:taxon-name><tp:taxon-name-part taxon-name-part-type="genus" reg="Primula">Primula</tp:taxon-name-part><tp:taxon-name-part taxon-name-part-type="species" reg="longipes">longipes</tp:taxon-name-part><tp:taxon-name-part taxon-name-part-type="infraspecific-rank">subsp.</tp:taxon-name-part><tp:taxon-name-part taxon-name-part-type="subspecies" reg="bayburtensis">bayburtensis</tp:taxon-name-part></tp:taxon-name> is stream banks and it grows in open alpine areas. The new subspecies grows in the near vicinity of <italic><tp:taxon-name><tp:taxon-name-part taxon-name-part-type="genus" reg="Draba">Draba</tp:taxon-name-part><tp:taxon-name-part taxon-name-part-type="species" reg="nemorosa">nemorosa</tp:taxon-name-part></tp:taxon-name></italic> L., <italic><tp:taxon-name><tp:taxon-name-part taxon-name-part-type="genus" reg="Cardamine">Cardamine</tp:taxon-name-part><tp:taxon-name-part taxon-name-part-type="species" reg="raphanifolia">raphanifolia</tp:taxon-name-part></tp:taxon-name></italic> Pourr., <italic><tp:taxon-name><tp:taxon-name-part taxon-name-part-type="genus" reg="Primula">Primula</tp:taxon-name-part><tp:taxon-name-part taxon-name-part-type="species" reg="algida">algida</tp:taxon-name-part></tp:taxon-name></italic> Adams, <italic><tp:taxon-name><tp:taxon-name-part taxon-name-part-type="genus" reg="Primula">P.</tp:taxon-name-part><tp:taxon-name-part taxon-name-part-type="species" reg="auriculata">auriculata</tp:taxon-name-part></tp:taxon-name></italic> Lam., <tp:taxon-name><tp:taxon-name-part taxon-name-part-type="genus" reg="Primula">P.</tp:taxon-name-part><tp:taxon-name-part taxon-name-part-type="species" reg="elatior">elatior</tp:taxon-name-part><tp:taxon-name-part taxon-name-part-type="infraspecific-rank">subsp.</tp:taxon-name-part><tp:taxon-name-part taxon-name-part-type="subspecies" reg="amoena">amoena</tp:taxon-name-part></tp:taxon-name> (M.Bieb.) Greuter &amp; Burdet, <italic><tp:taxon-name><tp:taxon-name-part taxon-name-part-type="genus" reg="Pedicularis">Pedicularis</tp:taxon-name-part><tp:taxon-name-part taxon-name-part-type="species" reg="nordmanniana">nordmanniana</tp:taxon-name-part></tp:taxon-name></italic> Bunge, <italic><tp:taxon-name><tp:taxon-name-part taxon-name-part-type="genus" reg="Erica">Erica</tp:taxon-name-part><tp:taxon-name-part taxon-name-part-type="species" reg="spiculifolia">spiculifolia</tp:taxon-name-part></tp:taxon-name></italic> Salisb., <italic><tp:taxon-name><tp:taxon-name-part taxon-name-part-type="genus" reg="Scilla">Scilla</tp:taxon-name-part><tp:taxon-name-part taxon-name-part-type="species" reg="alinihatiana">alinihatiana</tp:taxon-name-part></tp:taxon-name></italic> Aslan &amp; Yıldırım, <italic><tp:taxon-name><tp:taxon-name-part taxon-name-part-type="genus" reg="Silene">Silene</tp:taxon-name-part><tp:taxon-name-part taxon-name-part-type="species" reg="lazica">lazica</tp:taxon-name-part></tp:taxon-name></italic> Boiss. (it is found near stony places), <italic><tp:taxon-name><tp:taxon-name-part taxon-name-part-type="genus" reg="Erodium">Erodium</tp:taxon-name-part><tp:taxon-name-part taxon-name-part-type="species" reg="hendrikii">hendrikii</tp:taxon-name-part></tp:taxon-name></italic> Alpınar, <italic><tp:taxon-name><tp:taxon-name-part taxon-name-part-type="genus" reg="Pinguicula">Pinguicula</tp:taxon-name-part><tp:taxon-name-part taxon-name-part-type="species" reg="balcanica">balcanica</tp:taxon-name-part></tp:taxon-name></italic> Casper, <italic><tp:taxon-name><tp:taxon-name-part taxon-name-part-type="genus" reg="Heracleum">Heracleum</tp:taxon-name-part><tp:taxon-name-part taxon-name-part-type="species" reg="pastinacifolium">pastinacifolium</tp:taxon-name-part></tp:taxon-name></italic> K.Koch, <italic><tp:taxon-name><tp:taxon-name-part taxon-name-part-type="genus" reg="Saxifraga">Saxifraga</tp:taxon-name-part><tp:taxon-name-part taxon-name-part-type="species" reg="exarata">exarata</tp:taxon-name-part></tp:taxon-name></italic> Vill., <italic><tp:taxon-name><tp:taxon-name-part taxon-name-part-type="genus" reg="Minuartia">Minuartia</tp:taxon-name-part><tp:taxon-name-part taxon-name-part-type="species" reg="aizoides">aizoides</tp:taxon-name-part></tp:taxon-name></italic> (Boiss.) Bornm. and <italic><tp:taxon-name><tp:taxon-name-part taxon-name-part-type="genus" reg="Poa">Poa</tp:taxon-name-part></tp:taxon-name></italic> sp.</p><fig id="F2" position="float" orientation="portrait"><object-id xmlns:xlink="http://www.w3.org/1999/xlink" content-type="doi" xlink:type="simple">10.3897/phytokeys.256.150268.figure2</object-id><object-id xmlns:xlink="http://www.w3.org/1999/xlink" content-type="arpha" xlink:type="simple">6E2493AF-DEDC-5A9D-B593-876A5BE2D269</object-id><label>Figure 2.</label><caption><p>Kırklar Mountain: <bold>A</bold> southern valley of Kırklar Mountain <bold>B</bold> habitat of <tp:taxon-name><tp:taxon-name-part taxon-name-part-type="genus" reg="Primula">Primula</tp:taxon-name-part><tp:taxon-name-part taxon-name-part-type="species" reg="longipes">longipes</tp:taxon-name-part><tp:taxon-name-part taxon-name-part-type="infraspecific-rank">subsp.</tp:taxon-name-part><tp:taxon-name-part taxon-name-part-type="subspecies" reg="bayburtensis">bayburtensis</tp:taxon-name-part></tp:taxon-name> (early period) <bold>C</bold> late period of new taxon <bold>D</bold> fruiting time of new taxon.</p></caption><graphic xmlns:xlink="http://www.w3.org/1999/xlink" xlink:href="phytokeys-256-141_article-150268__-g002.jpg" position="float" orientation="portrait" xlink:type="simple" id="oo_1336313.jpg"><uri content-type="original_file" xlink:type="simple">https://binary.pensoft.net/fig/1336313</uri></graphic></fig><fig id="F3" position="float" orientation="portrait"><object-id xmlns:xlink="http://www.w3.org/1999/xlink" content-type="doi" xlink:type="simple">10.3897/phytokeys.256.150268.figure3</object-id><object-id xmlns:xlink="http://www.w3.org/1999/xlink" content-type="arpha" xlink:type="simple">936313E0-1038-56D6-8CB0-3F797FBD2EF2</object-id><label>Figure 3.</label><caption><p>Morphologically related taxon in terms of flower, corolla tube and calyx ratio. <bold>A</bold> Pin flower of <tp:taxon-name><tp:taxon-name-part taxon-name-part-type="genus" reg="Primula">Primula</tp:taxon-name-part><tp:taxon-name-part taxon-name-part-type="species" reg="longipes">longipes</tp:taxon-name-part><tp:taxon-name-part taxon-name-part-type="infraspecific-rank">subsp.</tp:taxon-name-part><tp:taxon-name-part taxon-name-part-type="subspecies" reg="bayburtensis">bayburtensis</tp:taxon-name-part></tp:taxon-name><bold>B</bold> thrum flowers of <tp:taxon-name><tp:taxon-name-part taxon-name-part-type="genus" reg="Primula">P.</tp:taxon-name-part><tp:taxon-name-part taxon-name-part-type="species" reg="longipes">longipes</tp:taxon-name-part><tp:taxon-name-part taxon-name-part-type="infraspecific-rank">subsp.</tp:taxon-name-part><tp:taxon-name-part taxon-name-part-type="subspecies" reg="bayburtensis">bayburtensis</tp:taxon-name-part></tp:taxon-name><bold>C</bold> thrum flowers of <tp:taxon-name><tp:taxon-name-part taxon-name-part-type="genus" reg="Primula">P.</tp:taxon-name-part><tp:taxon-name-part taxon-name-part-type="species" reg="longipes">longipes</tp:taxon-name-part><tp:taxon-name-part taxon-name-part-type="infraspecific-rank">subsp.</tp:taxon-name-part><tp:taxon-name-part taxon-name-part-type="subspecies" reg="longipes">longipes</tp:taxon-name-part></tp:taxon-name>.</p></caption><graphic xmlns:xlink="http://www.w3.org/1999/xlink" xlink:href="phytokeys-256-141_article-150268__-g003.jpg" position="float" orientation="portrait" xlink:type="simple" id="oo_1336314.jpg"><uri content-type="original_file" xlink:type="simple">https://binary.pensoft.net/fig/1336314</uri></graphic></fig><fig id="F4" position="float" orientation="portrait"><object-id xmlns:xlink="http://www.w3.org/1999/xlink" content-type="doi" xlink:type="simple">10.3897/phytokeys.256.150268.figure4</object-id><object-id xmlns:xlink="http://www.w3.org/1999/xlink" content-type="arpha" xlink:type="simple">819C7295-A060-50CA-83FF-9C4DB2950564</object-id><label>Figure 4.</label><caption><p><tp:taxon-name><tp:taxon-name-part taxon-name-part-type="genus" reg="Primula">Primula</tp:taxon-name-part><tp:taxon-name-part taxon-name-part-type="species" reg="longipes">longipes</tp:taxon-name-part><tp:taxon-name-part taxon-name-part-type="infraspecific-rank">subsp.</tp:taxon-name-part><tp:taxon-name-part taxon-name-part-type="subspecies" reg="bayburtensis">bayburtensis</tp:taxon-name-part></tp:taxon-name>: <bold>A</bold> Habitus <bold>B</bold>, <bold>C</bold> inflorescence <bold>D</bold> flower (calyx and corolla tube) <bold>E</bold> fruits and bracts <bold>F</bold> fruit.</p></caption><graphic xmlns:xlink="http://www.w3.org/1999/xlink" xlink:href="phytokeys-256-141_article-150268__-g004.jpg" position="float" orientation="portrait" xlink:type="simple" id="oo_1336315.jpg"><uri content-type="original_file" xlink:type="simple">https://binary.pensoft.net/fig/1336315</uri></graphic></fig><fig id="F5" position="float" orientation="portrait"><object-id xmlns:xlink="http://www.w3.org/1999/xlink" content-type="doi" xlink:type="simple">10.3897/phytokeys.256.150268.figure5</object-id><object-id xmlns:xlink="http://www.w3.org/1999/xlink" content-type="arpha" xlink:type="simple">9FAE3768-4953-57A3-91C9-ECC3C611739C</object-id><label>Figure 5.</label><caption><p><abbrev xmlns:xlink="http://www.w3.org/1999/xlink" xlink:title="scanning electron microscope" id="ABBRID0EVWAE" xlink:type="simple">SEM</abbrev> pollen (thurm flowers) and seed grain photographs: <bold>A–C</bold><tp:taxon-name><tp:taxon-name-part taxon-name-part-type="genus" reg="Primula">Primula</tp:taxon-name-part><tp:taxon-name-part taxon-name-part-type="species" reg="longipes">longipes</tp:taxon-name-part><tp:taxon-name-part taxon-name-part-type="infraspecific-rank">subsp.</tp:taxon-name-part><tp:taxon-name-part taxon-name-part-type="subspecies" reg="bayburtensis">bayburtensis</tp:taxon-name-part></tp:taxon-name><bold>B–D</bold><tp:taxon-name><tp:taxon-name-part taxon-name-part-type="genus" reg="Primula">P.</tp:taxon-name-part><tp:taxon-name-part taxon-name-part-type="species" reg="longipes">longipes</tp:taxon-name-part><tp:taxon-name-part taxon-name-part-type="infraspecific-rank">subsp.</tp:taxon-name-part><tp:taxon-name-part taxon-name-part-type="subspecies" reg="longipes">longipes</tp:taxon-name-part></tp:taxon-name>.</p></caption><graphic xmlns:xlink="http://www.w3.org/1999/xlink" xlink:href="phytokeys-256-141_article-150268__-g005.jpg" position="float" orientation="portrait" xlink:type="simple" id="oo_1336316.jpg"><uri content-type="original_file" xlink:type="simple">https://binary.pensoft.net/fig/1336316</uri></graphic></fig></tp:treatment-sec><tp:treatment-sec sec-type="Taxonomic relationships" id="SECID0EEYAE"><title>Taxonomic relationships.</title><p><tp:taxon-name><tp:taxon-name-part taxon-name-part-type="genus" reg="Primula">Primula</tp:taxon-name-part><tp:taxon-name-part taxon-name-part-type="infraspecific-rank">sect.</tp:taxon-name-part><tp:taxon-name-part taxon-name-part-type="section" reg="Crystallophlomis">Crystallophlomis</tp:taxon-name-part></tp:taxon-name> members are generally distributed in highly mountainous places. The new taxon belongs to the <tp:taxon-name><tp:taxon-name-part taxon-name-part-type="genus" reg="Primula">Primula</tp:taxon-name-part><tp:taxon-name-part taxon-name-part-type="infraspecific-rank">sect.</tp:taxon-name-part><tp:taxon-name-part taxon-name-part-type="section" reg="Crystallophlomis">Crystallophlomis</tp:taxon-name-part></tp:taxon-name> and subsection <tp:taxon-name><tp:taxon-name-part taxon-name-part-type="genus" reg="Primula"/><tp:taxon-name-part taxon-name-part-type="subsection" reg="Crystallophlomis">Crystallophlomis</tp:taxon-name-part></tp:taxon-name> (<xref ref-type="bibr" rid="B14">Rankin 2012</xref>). <tp:taxon-name><tp:taxon-name-part taxon-name-part-type="genus" reg="Primula">Primula</tp:taxon-name-part><tp:taxon-name-part taxon-name-part-type="species" reg="longipes">longipes</tp:taxon-name-part><tp:taxon-name-part taxon-name-part-type="infraspecific-rank">subsp.</tp:taxon-name-part><tp:taxon-name-part taxon-name-part-type="subspecies" reg="bayburtensis">bayburtensis</tp:taxon-name-part></tp:taxon-name> is closely related to <tp:taxon-name><tp:taxon-name-part taxon-name-part-type="genus" reg="Primula">P.</tp:taxon-name-part><tp:taxon-name-part taxon-name-part-type="species" reg="longipes">longipes</tp:taxon-name-part><tp:taxon-name-part taxon-name-part-type="infraspecific-rank">subsp.</tp:taxon-name-part><tp:taxon-name-part taxon-name-part-type="subspecies" reg="longipes">longipes</tp:taxon-name-part></tp:taxon-name>, <tp:taxon-name><tp:taxon-name-part taxon-name-part-type="genus" reg="Primula">P.</tp:taxon-name-part><tp:taxon-name-part taxon-name-part-type="species" reg="nivalis">nivalis</tp:taxon-name-part><tp:taxon-name-part taxon-name-part-type="authority">Pall.</tp:taxon-name-part><tp:taxon-name-part taxon-name-part-type="infraspecific-rank">subsp.</tp:taxon-name-part><tp:taxon-name-part taxon-name-part-type="subspecies" reg="turkestanica">turkestanica</tp:taxon-name-part></tp:taxon-name> (Haage &amp; Schmidt) Kovt. and <italic><tp:taxon-name><tp:taxon-name-part taxon-name-part-type="genus" reg="Primula">P.</tp:taxon-name-part><tp:taxon-name-part taxon-name-part-type="species" reg="crassifolia">crassifolia</tp:taxon-name-part></tp:taxon-name></italic> Lehm. as they all belong to the same section (section <tp:taxon-name><tp:taxon-name-part taxon-name-part-type="genus" reg="Primula"/><tp:taxon-name-part taxon-name-part-type="section" reg="Crystallophlomis">Crystallophlomis</tp:taxon-name-part></tp:taxon-name>). According to <xref ref-type="bibr" rid="B10">Lamond (1978)</xref>, in Turkish Flora, <italic><tp:taxon-name><tp:taxon-name-part taxon-name-part-type="genus" reg="Primula">P.</tp:taxon-name-part><tp:taxon-name-part taxon-name-part-type="species" reg="longipes">longipes</tp:taxon-name-part></tp:taxon-name></italic> is one of the most beautiful of the Nivalid <italic>Primulas</italic> and a western vicarial of the Caucasian white-flowered <italic><tp:taxon-name><tp:taxon-name-part taxon-name-part-type="genus" reg="Primula">P.</tp:taxon-name-part><tp:taxon-name-part taxon-name-part-type="species" reg="bayernii">bayernii</tp:taxon-name-part></tp:taxon-name></italic>, which is a synonym of <italic><tp:taxon-name><tp:taxon-name-part taxon-name-part-type="genus" reg="Primula">P.</tp:taxon-name-part><tp:taxon-name-part taxon-name-part-type="species" reg="crassifolia">crassifolia</tp:taxon-name-part></tp:taxon-name></italic> now, and also <tp:taxon-name><tp:taxon-name-part taxon-name-part-type="genus" reg="Primula">P.</tp:taxon-name-part><tp:taxon-name-part taxon-name-part-type="species" reg="nivalis">nivalis</tp:taxon-name-part><tp:taxon-name-part taxon-name-part-type="authority">Pallas</tp:taxon-name-part><tp:taxon-name-part taxon-name-part-type="infraspecific-rank">var.</tp:taxon-name-part><tp:taxon-name-part taxon-name-part-type="variety" reg="farinosa">farinosa</tp:taxon-name-part></tp:taxon-name> Schrenk, that is a synonym of <tp:taxon-name><tp:taxon-name-part taxon-name-part-type="genus" reg="Primula">P.</tp:taxon-name-part><tp:taxon-name-part taxon-name-part-type="species" reg="nivalis">nivalis</tp:taxon-name-part><tp:taxon-name-part taxon-name-part-type="infraspecific-rank">subsp.</tp:taxon-name-part><tp:taxon-name-part taxon-name-part-type="subspecies" reg="turkestanica">turkestanica</tp:taxon-name-part></tp:taxon-name>, related to <italic><tp:taxon-name><tp:taxon-name-part taxon-name-part-type="genus" reg="Primula">P.</tp:taxon-name-part><tp:taxon-name-part taxon-name-part-type="species" reg="longipes">longipes</tp:taxon-name-part></tp:taxon-name></italic> (<xref ref-type="bibr" rid="B10">Lamond 1978</xref>). The new taxon differs from <tp:taxon-name><tp:taxon-name-part taxon-name-part-type="genus" reg="Primula">P.</tp:taxon-name-part><tp:taxon-name-part taxon-name-part-type="species" reg="longipes">longipes</tp:taxon-name-part><tp:taxon-name-part taxon-name-part-type="infraspecific-rank">subsp.</tp:taxon-name-part><tp:taxon-name-part taxon-name-part-type="subspecies" reg="longipes">longipes</tp:taxon-name-part></tp:taxon-name> by its corolla tube and calyx length ratio and thurm flower characters (Table <xref ref-type="table" rid="T1">1</xref>). Differing from other taxa, <italic><tp:taxon-name><tp:taxon-name-part taxon-name-part-type="genus" reg="Primula">P.</tp:taxon-name-part><tp:taxon-name-part taxon-name-part-type="species" reg="nivalis">nivalis</tp:taxon-name-part></tp:taxon-name></italic>. Subs.<tp:taxon-name><tp:taxon-name-part taxon-name-part-type="genus" reg="Primula"/><tp:taxon-name-part taxon-name-part-type="species" reg="nivalis"/><tp:taxon-name-part taxon-name-part-type="subspecies" reg="turkestanica">turkestanica</tp:taxon-name-part></tp:taxon-name> growing in Kazakhstan, Kirgizstan, Mongolia and Xinjiang, its bracts shape, calyx divided ratio and corolla tube and calyx length of ratio etc. <italic><tp:taxon-name><tp:taxon-name-part taxon-name-part-type="genus" reg="Primula">P.</tp:taxon-name-part><tp:taxon-name-part taxon-name-part-type="species" reg="crassifolia">crassifolia</tp:taxon-name-part></tp:taxon-name></italic>, spread across North Caucasus and Transcaucasus, is similar to the new taxon, but its white-flowered habit is distinctive.</p><table-wrap id="T1" position="float" orientation="portrait"><label>Table 1.</label><caption><p>Morphological comparison of <tp:taxon-name><tp:taxon-name-part taxon-name-part-type="genus" reg="Primula">Primula</tp:taxon-name-part><tp:taxon-name-part taxon-name-part-type="species" reg="longipes">longipes</tp:taxon-name-part><tp:taxon-name-part taxon-name-part-type="infraspecific-rank">subsp.</tp:taxon-name-part><tp:taxon-name-part taxon-name-part-type="subspecies" reg="bayburtensis">bayburtensis</tp:taxon-name-part></tp:taxon-name> with <tp:taxon-name><tp:taxon-name-part taxon-name-part-type="genus" reg="Primula">P.</tp:taxon-name-part><tp:taxon-name-part taxon-name-part-type="species" reg="longipes">longipes</tp:taxon-name-part><tp:taxon-name-part taxon-name-part-type="infraspecific-rank">subsp.</tp:taxon-name-part><tp:taxon-name-part taxon-name-part-type="subspecies" reg="longipes">longipes</tp:taxon-name-part></tp:taxon-name> and <tp:taxon-name><tp:taxon-name-part taxon-name-part-type="genus" reg="Primula">P.</tp:taxon-name-part><tp:taxon-name-part taxon-name-part-type="species" reg="nivalis">nivalis</tp:taxon-name-part><tp:taxon-name-part taxon-name-part-type="infraspecific-rank">subsp.</tp:taxon-name-part><tp:taxon-name-part taxon-name-part-type="subspecies" reg="turkestanica">turkestanica</tp:taxon-name-part></tp:taxon-name>.</p></caption><table id="TID0EPBAG" rules="all"><tbody><tr><th rowspan="1" colspan="1">Characters</th><th rowspan="1" colspan="1">
                      <tp:taxon-name><tp:taxon-name-part taxon-name-part-type="genus" reg="Primula">Primula</tp:taxon-name-part><tp:taxon-name-part taxon-name-part-type="species" reg="longipes">longipes</tp:taxon-name-part><tp:taxon-name-part taxon-name-part-type="infraspecific-rank">subsp.</tp:taxon-name-part><tp:taxon-name-part taxon-name-part-type="subspecies" reg="bayburtensis">bayburtensis</tp:taxon-name-part></tp:taxon-name>
                    </th><th rowspan="1" colspan="1">
                      <tp:taxon-name><tp:taxon-name-part taxon-name-part-type="genus" reg="Primula">Primula</tp:taxon-name-part><tp:taxon-name-part taxon-name-part-type="species" reg="longipes">longipes</tp:taxon-name-part><tp:taxon-name-part taxon-name-part-type="infraspecific-rank">subsp.</tp:taxon-name-part><tp:taxon-name-part taxon-name-part-type="subspecies" reg="longipes">longipes</tp:taxon-name-part></tp:taxon-name>
                    </th><th rowspan="1" colspan="1">
                      <tp:taxon-name><tp:taxon-name-part taxon-name-part-type="genus" reg="Primula">P.</tp:taxon-name-part><tp:taxon-name-part taxon-name-part-type="species" reg="nivalis">nivalis</tp:taxon-name-part><tp:taxon-name-part taxon-name-part-type="infraspecific-rank">subsp.</tp:taxon-name-part><tp:taxon-name-part taxon-name-part-type="subspecies" reg="turkestanica">turkestanica</tp:taxon-name-part></tp:taxon-name>
                    </th></tr><tr><td rowspan="1" colspan="1">Bracts</td><td rowspan="1" colspan="1">numerous, linear lanceolate, generally filiform.</td><td rowspan="1" colspan="1">several, narrow-triangular.</td><td rowspan="1" colspan="1">narrowly lanceolate.</td></tr><tr><td rowspan="1" colspan="1">Calyx</td><td rowspan="1" colspan="1">tubular, 5–7 mm, divided to 3/5.</td><td rowspan="1" colspan="1">campanulate, 6–12 mm, divided to 3/5.</td><td rowspan="1" colspan="1">tubular, 6–11 mm, divided to ½.</td></tr><tr><td rowspan="1" colspan="1">Calyx teeth</td><td rowspan="1" colspan="1">3.5–4.5 mm, lobes linear to lanceolate.</td><td rowspan="1" colspan="1">ca. 9 mm, lobes linear to lanceolate.</td><td rowspan="1" colspan="1">3–5.5 mm, lobes lanceolate.</td></tr><tr><td rowspan="1" colspan="1">Corolla</td><td rowspan="1" colspan="1">corolla tube ca. 14 mm, lobes 6–10 mm, ± broadly oblong, entire, magenta.</td><td rowspan="1" colspan="1">corolla tube 6–12 mm, lobes 6–9 mm, ± broadly oblong, emarginate or not, lavender-blue to reddish mauve.</td><td rowspan="1" colspan="1">corolla tube 8–15 mm, lobes 7–14 mm, oblong, margin entire, violet to purple.</td></tr><tr><td rowspan="1" colspan="1">Calyx/Corolla tube length</td><td rowspan="1" colspan="1">0.5</td><td rowspan="1" colspan="1">0.7</td><td rowspan="1" colspan="1">0.4</td></tr><tr><td rowspan="1" colspan="1">Thrum flowers:</td><td rowspan="1" colspan="1">stamens equalling or above apex of calyx; 1–1.5 mm, style ca. 4 mm.</td><td rowspan="1" colspan="1">stamens bearing apex of calyx or above; style ca. 3–3.5 mm.</td><td rowspan="1" colspan="1">stamens slightly above apex of calyx; style ca. 2 mm.</td></tr><tr><td rowspan="1" colspan="1">Capsule</td><td rowspan="1" colspan="1">cylindrical, 2–4.5× as long as calyx.</td><td rowspan="1" colspan="1">oblong, 1–2× as long as calyx.</td><td rowspan="1" colspan="1">oblong, 1–2× as long as calyx.</td></tr></tbody></table></table-wrap><p>It is not surprising to find a new taxon from the province in northeast Türkiye as this area has a rich diversity of <italic><tp:taxon-name><tp:taxon-name-part taxon-name-part-type="genus" reg="Androsace">Androsace</tp:taxon-name-part></tp:taxon-name></italic> and <italic><tp:taxon-name><tp:taxon-name-part taxon-name-part-type="genus" reg="Primula">Primula</tp:taxon-name-part></tp:taxon-name></italic> species (<xref ref-type="bibr" rid="B10">Lamond 1978</xref>; <xref ref-type="bibr" rid="B20">Terzioğlu et. al. 2012</xref>; <xref ref-type="bibr" rid="B17">Sefalı 2021</xref>; <xref ref-type="bibr" rid="B18">Sefalı and Yapar 2022</xref>). <tp:taxon-name><tp:taxon-name-part taxon-name-part-type="genus" reg="Primula">P.</tp:taxon-name-part><tp:taxon-name-part taxon-name-part-type="species" reg="longipes">longipes</tp:taxon-name-part><tp:taxon-name-part taxon-name-part-type="infraspecific-rank">subsp.</tp:taxon-name-part><tp:taxon-name-part taxon-name-part-type="subspecies" reg="bayburtensis">bayburtensis</tp:taxon-name-part></tp:taxon-name> is found in Bayburt, Kırklar Mountain, north-eastern Türkiye. The new taxon’s spread is restricted to the southern valley of Kırklar Mountain. This valley is exposed to the Black Sea climate, the air currents from the south and fed by the Çoruh River. Probably, this climate differentiation challenged the new taxon for some adaptation. This environmental factor may be the reason for the new taxon’s changes in the flower futures (calix divided ratio, thurm flowers, corolla tube and calyx length of ratio).</p></tp:treatment-sec><tp:treatment-sec sec-type="Examined specimens" id="SECID0E6IAG"><title>Examined specimens.</title><p><tp:taxon-name><tp:taxon-name-part taxon-name-part-type="genus" reg="Primula">Primula</tp:taxon-name-part><tp:taxon-name-part taxon-name-part-type="species" reg="longipes">longipes</tp:taxon-name-part><tp:taxon-name-part taxon-name-part-type="infraspecific-rank">subsp.</tp:taxon-name-part><tp:taxon-name-part taxon-name-part-type="subspecies" reg="longipes">longipes</tp:taxon-name-part></tp:taxon-name> – Türkiye • Gümüşhane, in saxosis tracti Karagolldagh circa lacum Bojuk-goll, 2500 m elev., 31 vii 1894, Sintenis 7307 (E00024014!, L2650049, G, K000732926, BR/BR0000005297337, WU0069730) • Erzurum, Erzurum Province (bordering Rize Province), İspir District (bordering İkizdere District), Kaçkar Dağları (Kaçkar Mountains), about 1.7 km S of Ovit Dağı Geçidi (Ovit-Pass, 2640 m elev.). <named-content xmlns:xlink="http://www.w3.org/1999/xlink" content-type="dwc:verbatimCoordinates" xlink:type="simple"><named-content content-type="geo-json" specific-use="{&#34;type&#34;:&#34;Point&#34;,&#34;coordinates&#34;:[40.783090,40.611027]}" id="NCID0EZJAG" xlink:type="simple">40.611027°N, 40.78309°E</named-content></named-content>, C. Gilli (WU11602); Giresun, Karagöl Dağı, 2600 m elev., 10 June 2021, A. Sefalı 690 (VANF 165225) • Rize, Upper Kavrun Valley, Kaçkar Mountains, with <italic><tp:taxon-name><tp:taxon-name-part taxon-name-part-type="genus" reg="Rhododendron">Rhododendron</tp:taxon-name-part><tp:taxon-name-part taxon-name-part-type="species" reg="caucasicum">caucasicum</tp:taxon-name-part></tp:taxon-name></italic> populations, grazing ground, 2600 m elev., 21 June 2024, A. Sefalı 107? (BIN). <tp:taxon-name><tp:taxon-name-part taxon-name-part-type="genus" reg="Primula">P.</tp:taxon-name-part><tp:taxon-name-part taxon-name-part-type="species" reg="nivalis">nivalis</tp:taxon-name-part><tp:taxon-name-part taxon-name-part-type="infraspecific-rank">subsp.</tp:taxon-name-part><tp:taxon-name-part taxon-name-part-type="subspecies" reg="turkestanica">turkestanica</tp:taxon-name-part></tp:taxon-name> – Kyrgyzstan • Talas Oblast, North West of Otmök Pass, 3554 m elev., 12 July 2008, J. Osborne 518 (K000493578). <italic><tp:taxon-name><tp:taxon-name-part taxon-name-part-type="genus" reg="Primula">Primula</tp:taxon-name-part><tp:taxon-name-part taxon-name-part-type="species" reg="crassifolia">crassifolia</tp:taxon-name-part></tp:taxon-name></italic> – Georgia • (E00024012). <tp:taxon-name><tp:taxon-name-part taxon-name-part-type="genus" reg="Primula">Primula</tp:taxon-name-part><tp:taxon-name-part taxon-name-part-type="species" reg="longipes">longipes</tp:taxon-name-part><tp:taxon-name-part taxon-name-part-type="infraspecific-rank">subsp.</tp:taxon-name-part><tp:taxon-name-part taxon-name-part-type="subspecies" reg="bayburtensis">bayburtensis</tp:taxon-name-part></tp:taxon-name> – Türkiye • Bayburt; Kırklar Mountain, southern valley, river side, stony and wet places, 2950 m elev., 15 June 2024, A. Sefalı 1052 (holotype: VANF!; isotypes: BIN!).</p></tp:treatment-sec><tp:treatment-sec><!--Section generated to contain objects referenced in tp:taxon-treatment.--><fig id="F1" position="float" orientation="portrait"><object-id xmlns:xlink="http://www.w3.org/1999/xlink" content-type="doi" xlink:type="simple">10.3897/phytokeys.256.150268.figure1</object-id><object-id xmlns:xlink="http://www.w3.org/1999/xlink" content-type="arpha" xlink:type="simple">48142655-04B3-5ED3-87E0-A08B1685F0C8</object-id><label>Figure 1.</label><caption><p>Distribution map for <tp:taxon-name><tp:taxon-name-part taxon-name-part-type="genus" reg="Primula">Primula</tp:taxon-name-part><tp:taxon-name-part taxon-name-part-type="species" reg="longipes">longipes</tp:taxon-name-part><tp:taxon-name-part taxon-name-part-type="infraspecific-rank">subsp.</tp:taxon-name-part><tp:taxon-name-part taxon-name-part-type="subspecies" reg="bayburtensis">bayburtensis</tp:taxon-name-part></tp:taxon-name> (red circle), <tp:taxon-name><tp:taxon-name-part taxon-name-part-type="genus" reg="Primula">P.</tp:taxon-name-part><tp:taxon-name-part taxon-name-part-type="species" reg="longipes">longipes</tp:taxon-name-part><tp:taxon-name-part taxon-name-part-type="infraspecific-rank">subsp.</tp:taxon-name-part><tp:taxon-name-part taxon-name-part-type="subspecies" reg="longipes">longipes</tp:taxon-name-part></tp:taxon-name> (black circle), <tp:taxon-name><tp:taxon-name-part taxon-name-part-type="genus" reg="Primula">P.</tp:taxon-name-part><tp:taxon-name-part taxon-name-part-type="species" reg="nivalis">nivalis</tp:taxon-name-part><tp:taxon-name-part taxon-name-part-type="infraspecific-rank">subsp.</tp:taxon-name-part><tp:taxon-name-part taxon-name-part-type="subspecies" reg="turkestanica">turkestanica</tp:taxon-name-part></tp:taxon-name> (blue circle) and <italic><tp:taxon-name><tp:taxon-name-part taxon-name-part-type="genus" reg="Primula">P.</tp:taxon-name-part><tp:taxon-name-part taxon-name-part-type="species" reg="crassifolia">crassifolia</tp:taxon-name-part></tp:taxon-name></italic> (purple circle).</p></caption><graphic xmlns:xlink="http://www.w3.org/1999/xlink" xlink:href="phytokeys-256-141_article-150268__-g001.jpg" position="float" orientation="portrait" xlink:type="simple" id="oo_1336311.jpg"><uri content-type="original_file" xlink:type="simple">https://binary.pensoft.net/fig/1336311</uri></graphic></fig></tp:treatment-sec><ref-list><ref id="B11"><mixed-citation xmlns:xlink="http://www.w3.org/1999/xlink" xlink:type="simple"><person-group><name name-style="western"><surname>Menemen</surname><given-names>Y</given-names></name><name name-style="western"><surname>Kandemir</surname><given-names>A</given-names></name><name name-style="western"><surname>Aytaç</surname><given-names>Z</given-names></name></person-group> (<year>2016</year>) <article-title>Türkçe Bilimsel Bitki Adları Yönerges.</article-title><source>Bağbahçe Bilim Dergisi</source><volume>3</volume>(<issue>3</issue>): <fpage>1</fpage>–<lpage>3</lpage>.</mixed-citation></ref><ref id="B14"><mixed-citation xmlns:xlink="http://www.w3.org/1999/xlink" xlink:type="simple"><person-group><name name-style="western"><surname>Rankin</surname><given-names>DW</given-names></name></person-group> (<year>2012</year>) <article-title>726. <italic><tp:taxon-name><tp:taxon-name-part taxon-name-part-type="genus">Primula</tp:taxon-name-part><tp:taxon-name-part taxon-name-part-type="species">melanantha</tp:taxon-name-part></tp:taxon-name></italic>.</article-title><source>Curtis’s Botanical Magazine</source><volume>29</volume>(<issue>1</issue>): <fpage>18</fpage>–<lpage>33</lpage>. <ext-link xlink:href="10.1111/j.1467-8748.2012.01768.x" ext-link-type="doi" xlink:type="simple">https://doi.org/10.1111/j.1467-8748.2012.01768.x</ext-link></mixed-citation></ref><ref id="B10"><mixed-citation xmlns:xlink="http://www.w3.org/1999/xlink" xlink:type="simple"><person-group><name name-style="western"><surname>Lamond</surname><given-names>J</given-names></name></person-group> (<year>1978</year>) <article-title><italic><tp:taxon-name><tp:taxon-name-part taxon-name-part-type="genus">Primula</tp:taxon-name-part></tp:taxon-name></italic> L.</article-title> In: <person-group><name name-style="western"><surname>Davis</surname><given-names>PH</given-names></name></person-group> (<role>Ed.</role>) <issue-title>Flora of Türkiye and the East Aegean Islands Vol.</issue-title><source>6. Edinburgh University Press</source>, <fpage>112</fpage>–<lpage>120</lpage>.</mixed-citation></ref><ref id="B20"><mixed-citation xmlns:xlink="http://www.w3.org/1999/xlink" xlink:type="simple"><person-group><name name-style="western"><surname>Terzioğlu</surname><given-names>S</given-names></name><name name-style="western"><surname>Çoşkunçelebi</surname><given-names>K</given-names></name><name name-style="western"><surname>Gültepe</surname><given-names>M</given-names></name></person-group> (<year>2012</year>) <article-title><italic><tp:taxon-name><tp:taxon-name-part taxon-name-part-type="genus">Primula</tp:taxon-name-part><tp:taxon-name-part taxon-name-part-type="hybrid-sign">×</tp:taxon-name-part><tp:taxon-name-part taxon-name-part-type="species">uzungolensis</tp:taxon-name-part></tp:taxon-name></italic> (<tp:taxon-name><tp:taxon-name-part taxon-name-part-type="family">Primulaceae</tp:taxon-name-part></tp:taxon-name>): a new natural hybrid from NE Anatolia.</article-title><source>Turkish Journal of Botany</source><volume>36</volume>(<issue>1</issue>): <fpage>9</fpage>–<lpage>19</lpage>. <ext-link xlink:href="10.3906/bot-1011-19" ext-link-type="doi" xlink:type="simple">https://doi.org/10.3906/bot-1011-19</ext-link></mixed-citation></ref><ref id="B17"><mixed-citation xmlns:xlink="http://www.w3.org/1999/xlink" xlink:type="simple"><person-group><name name-style="western"><surname>Sefalı</surname><given-names>A</given-names></name></person-group> (<year>2021</year>) <article-title><italic><tp:taxon-name><tp:taxon-name-part taxon-name-part-type="genus">Androsace</tp:taxon-name-part><tp:taxon-name-part taxon-name-part-type="species">azizsancarii</tp:taxon-name-part></tp:taxon-name></italic> sp. nov. (<tp:taxon-name><tp:taxon-name-part taxon-name-part-type="family">Primulaceae</tp:taxon-name-part></tp:taxon-name>): a new species from northeastern Anatolia, Türkiye.</article-title><source>Nordic Journal of Botany</source><volume>39</volume>(<issue>7</issue>): <fpage>1</fpage>–<lpage>8</lpage>. <ext-link xlink:href="10.1111/njb.03208" ext-link-type="doi" xlink:type="simple">https://doi.org/10.1111/njb.03208</ext-link></mixed-citation></ref><ref id="B18"><mixed-citation xmlns:xlink="http://www.w3.org/1999/xlink" xlink:type="simple"><person-group><name name-style="western"><surname>Sefalı</surname><given-names>A</given-names></name><name name-style="western"><surname>Yapar</surname><given-names>Y</given-names></name></person-group> (<year>2022</year>) <article-title><italic><tp:taxon-name><tp:taxon-name-part taxon-name-part-type="genus">Androsace</tp:taxon-name-part><tp:taxon-name-part taxon-name-part-type="species">artvinensis</tp:taxon-name-part></tp:taxon-name></italic> sp. nov. (<tp:taxon-name><tp:taxon-name-part taxon-name-part-type="family">Primulaceae</tp:taxon-name-part></tp:taxon-name>): A new species from northeastern Anatolia, Türkiye.</article-title><source>Phytotaxa</source><volume>552</volume>(<issue>3</issue>): <fpage>171</fpage>–<lpage>181</lpage>. <ext-link xlink:href="10.11646/phytotaxa.552.3.1" ext-link-type="doi" xlink:type="simple">https://doi.org/10.11646/phytotaxa.552.3.1</ext-link></mixed-citation></ref></ref-list></tp:taxon-treatment>
